# Supplementary material for: Automatic identification and annotation of MYB gene family members in plants
Source: BMC Genomics. 2022 Mar 19;23:220. doi: 10.1186/s12864-022-08452-5 (PMC8933966; doi:10.1186/s12864-022-08452-5)
Supplement: Supplementary file 2 — Additional file 2. Assignment of MYB candidates to reference MYBs. This table contains the assignment of candidate MYBs to the reference MYBs and provides information about the functional annotation of the reference MYBs. The presented example shows the reference MYBs of Arabidopsis thaliana Col-0 and the candidate MYBs of A. thaliana Nd-1. [file 12864_2022_8452_MOESM2_ESM.txt]

RefMYB	Function	NewMYBs
AT1G09770-AtCDC5	outgroup	NdCChr1.NdCChr1.g909.t1
AT3G09370.1-At3R-MYB3	cell cycle control	NdCChr3.NdCChr3.g13274.t1
AT3G18100-At4R	SNAP complex	NdCChr3.NdCChr3.g14238.t1
AT4G00540.1-At3R-MYB2	cell cycle control	NdCChr4.NdCChr4.g18613.t1
AT4G32730.1-At3R-MYB1	cell cycle control	NdCChr4.NdCChr4.g22673.t1
AT5G02320.1-At3R-MYB5	cell cycle control	NdCChr5.NdCChr5.g23569.t1
AT5G11510.1-At3R-MYB4	cell cycle control	NdCChr5.NdCChr5.g24464.t1
At1g06180-At2R-MYB013	abiotic stress response, flower morphogenesis, stilbene	NdCChr1.NdCChr1.g533.t1
At1g08810-At2R-MYB060	defense, stress response	NdCChr1.NdCChr1.g808.t1
At1g09540-At2R-MYB061	mucillage, lignin, stomatal closure	NdCChr1.NdCChr1.g883.t1
At1g14350-At2R-MYB124	guard cell division, root gravitropism	NdCChr1.NdCChr1.g1413.t1
At1g16490-At2R-MYB058	phenylpropanoid, lignin	NdCChr1.NdCChr1.g1629.t1
At1g17950-At2R-MYB052	cell wall, lignin, seed oil, axillary meristem	NdCChr1.NdCChr1.g1778.t1
At1g18570-At2R-MYB051	glucosinolates, camalexin	NdCChr1.NdCChr1.g1841.t1
At1g18710-At2R-MYB047	defense, stress response	NdCChr1.NdCChr1.g1855.t1
At1g22640-At2R-MYB003	repressor phenylpropanoid, sinapate, lignin	NdCChr1.NdCChr1.g2261.t1
At1g25340-At2R-MYB116	defense, stress response	NdCChr1.NdCChr1.g2479.t1
At1g26780-At2R-MYB117	cell wall, lignin, seed oil, axillary meristem	NdCChr1.NdCChr1.g2579.t1
At1g34670-At2R-MYB093	root development	NdCChr1.NdCChr1.g3415.t1
At1g35515-At2R-MYB008	repressor phenylpropanoid, sinapate, lignin	NdCChr1.NdCChr1.g3487.t1
At1g48000-At2R-MYB112	defense, stress response	NdCChr1.NdCChr1.g4339.t1
At1g56160-At2R-MYB072	phenylpropanoid, lignin	NdCChr1.NdCChr1.g5200.t1
At1g56650-At2R-MYB075	anthocyanins (betalains)	NdCChr1.NdCChr1.g5267.t1
At1g57560-At2R-MYB050	mucillage, lignin, stomatal closure	NdCChr1.NdCChr1.g5277.t1
At1g63910-At2R-MYB103	anther, trichome development	NdCChr1.NdCChr1.g5897.t1
At1g66230-At2R-MYB020	SCW, lignin	NdCChr1.NdCChr1.g6144.t1
At1g66370-At2R-MYB113	anthocyanins (betalains)	NdCChr1.NdCChr1.g6160.t1
At1g66380-At2R-MYB114	anthocyanins (betalains)	NdCChr1.NdCChr1.g6161.t1
At1g66390-At2R-MYB090	anthocyanins (betalains)	NdCChr1.NdCChr1.g6162.t1
At1g68320-At2R-MYB062	defense, stress response	NdCChr1.NdCChr1.g6365.t1
At1g69560-At2R-MYB105	cell wall, lignin, seed oil, axillary meristem	NdCChr1.NdCChr1.g6496.t1
At1g73410-At2R-MYB054	cell wall, lignin, seed oil, axillary meristem	NdCChr1.NdCChr1.g6869.t1
At1g74080-At2R-MYB122	glucosinolates, camalexin	NdCChr1.NdCChr1.g6942.t1
At1g74430-At2R-MYB095	defense, stress response	NdCChr1.NdCChr1.g6976.t1
At1g74650-At2R-MYB031	defense, stress response	NdCChr1.NdCChr1.g6997.t1
At1g79180-At2R-MYB063	phenylpropanoid, lignin	NdCChr1.NdCChr1.g7452.t1
At2g02820-At2R-MYB088	guard cell division, root gravitropism	NdCChr2.NdCChr2.g7824.t1
At2g16720-At2R-MYB007	repressor phenylpropanoid, sinapate, lignin	NdCChr2.NdCChr2.g9147.t1
At2g23290-At2R-MYB070	stress response, hormone signaling	NdCChr2.NdCChr2.g9828.t1
At2g25230-At2R-MYB100	embryogenesis, seed maturation	NdCChr2.NdCChr2.g10023.t1
At2g26950-At2R-MYB104	anther development, stress response	NdCChr2.NdCChr2.g10198.t1
At2g26960-At2R-MYB081	anther development, stress response	NdCChr2.NdCChr2.g10199.t1
At2g31180-At2R-MYB014	abiotic stress response, flower morphogenesis, stilbene	NdCChr2.NdCChr2.g10637.t1
At2g32460-At2R-MYB101	anther development, stress response	NdCChr2.NdCChr2.g10774.t1
At2g36890-At2R-MYB038	axillary meristem, root growth	NdCChr2.NdCChr2.g11240.t1
At2g37630-At2R-MYB091	leaf, shoot, germ morphogenesis	NdCChr2.NdCChr2.g11316.t1
At2g39880-At2R-MYB025	stress tolerance	NdCChr2.NdCChr2.g11547.t1
At2g47190-At2R-MYB002	defense, stress response	NdCChr2.NdCChr2.g12310.t1
At2g47460-At2R-MYB012	flavonol, phlobaphene	NdCChr2.NdCChr2.g12337.t1
At3g01140-At2R-MYB106	trichome branching, petal morphogenesis	NdCChr3.NdCChr3.g12420.t1
At3g01530-At2R-MYB057	stamen development	NdCChr3.NdCChr3.g12472.t1
At3g02940-At2R-MYB107	suberin	NdCChr3.NdCChr3.g12619.t1
At3g06490-At2R-MYB108	defense, stress response	NdCChr3.NdCChr3.g13018.t1
At3g08500-At2R-MYB083	SCW, lignin	NdCChr3.NdCChr3.g13185.t1
At3g09230-At2R-MYB001	stress tolerance	NdCChr3.NdCChr3.g13261.t1
At3g11440-At2R-MYB065	anther development, stress response, GAMYB	NdCChr3.NdCChr3.g13504.t1
At3g12720-At2R-MYB067	anther, trichome development	NdCChr3.NdCChr3.g13635.t1
At3g12820-At2R-MYB010	phenylpropanoid, lignin	NdCChr3.NdCChr3.g13645.t1
At3g13540-At2R-MYB005	general flavonoid, trichome	NdCChr3.NdCChr3.g13735.t1
At3g13890-At2R-MYB026	anther, trichome development	NdCChr3.NdCChr3.g13782.t1
At3g23250-At2R-MYB015	abiotic stress response, flower morphogenesis, stilbene	NdCChr3.NdCChr3.g14816.t1
At3g24310-At2R-MYB071	phenylpropanoid, lignin	NdCChr3.NdCChr3.g14929.t1
At3g27780-At2R-MYB118	embryogenesis, seed maturation	NdCChr3.NdCChr3.g15312.t1
At3g27810-At2R-MYB021	stamen development	NdCChr3.NdCChr3.g15315.t1
At3g27920-At2R-MYB000	development of trichome, roothair, floral organ	NdCChr3.NdCChr3.g15330.t1
At3g28470-At2R-MYB035	anther, tapetum development	NdCChr3.NdCChr3.g15403.t1
At3g28910-At2R-MYB030	defense, stress response	NdCChr3.NdCChr3.g15456.t1
At3g29020-At2R-MYB110	cell wall, lignin, seed oil, axillary meristem	NdCChr3.NdCChr3.g15475.t1
At3g30210-At2R-MYB121	phenylpropanoid, lignin	NdCChr3.NdCChr3.g15659.t1
At3g46130-At2R-MYB048	cell cycle regulation	NdCChr3.NdCChr3.g16752.t1
At3g47600-At2R-MYB094	defense, stress response	NdCChr3.NdCChr3.g16924.t1
At3g48920-At2R-MYB045	photomorphogenesis	NdCChr3.NdCChr3.g17058.t1
At3g49690-At2R-MYB084	axillary meristem, root growth	NdCChr3.NdCChr3.g17139.t1
At3g50060-At2R-MYB077	stress response, hormone signaling	NdCChr3.NdCChr3.g17177.t1
At3g53200-At2R-MYB027	phenylpropanoid, lignin	NdCChr3.NdCChr3.g17507.t1
At3g55730-At2R-MYB109	stress tolerance	NdCChr3.NdCChr3.g17764.t1
At3g60460-At2R-MYB125	leaf, shoot, germ morphogenesis	NdCChr3.NdCChr3.g18229.t1
At3g61250-At2R-MYB017	flower, meristem identity	NdCChr3.NdCChr3.g18313.t1
At3g62610-At2R-MYB011	flavonol, phlobaphene	NdCChr3.NdCChr3.g18452.t1
At4g01680-At2R-MYB055	mucillage, lignin, stomatal closure	NdCChr4.NdCChr4.g18747.t1
At4g05100-At2R-MYB074	defense, stress response	NdCChr4.NdCChr4.g19025.t1
At4g09460-At2R-MYB006	repressor phenylpropanoid, sinapate, lignin	NdCChr4.NdCChr4.g20116.t1
At4g12350-At2R-MYB042	SCW, lignin	NdCChr4.NdCChr4.g20444.t1
At4g13480-At2R-MYB079	phenylpropanoid, lignin	NdCChr4.NdCChr4.g20578.t1
At4g17780-At2R-MYB039	suberin	NdCChr4.NdCChr4.g21090.t1
At4g18770-At2R-MYB098	embryogenesis, seed maturation	NdCChr4.NdCChr4.g21200.t1
At4g21440-At2R-MYB102	defense, stress response	NdCChr4.NdCChr4.g21454.t1
At4g22680-At2R-MYB085	SCW, lignin	NdCChr4.NdCChr4.g21605.t1
At4g25560-At2R-MYB018	photomorphogenesis	NdCChr4.NdCChr4.g21904.t1
At4g26930-At2R-MYB097	anther development, stress response	NdCChr4.NdCChr4.g22048.t1
At4g28110-At2R-MYB041	defense, stress response	NdCChr4.NdCChr4.g22183.t1
At4g33450-At2R-MYB069	cell wall, lignin, seed oil, axillary meristem	NdCChr4.NdCChr4.g22741.t1
At4g34990-At2R-MYB032	repressor phenylpropanoid, sinapate, lignin	NdCChr4.NdCChr4.g22912.t1
At4g37260-At2R-MYB073	stress response, hormone signaling	NdCChr4.NdCChr4.g23141.t1
At4g37780-At2R-MYB087	axillary meristem, root growth	NdCChr4.NdCChr4.g23193.t1
At4g38620-At2R-MYB004	repressor phenylpropanoid, sinapate, lignin	NdCChr4.NdCChr4.g23280.t1
At5g06100-At2R-MYB033	anther development, stress response, GAMYB	NdCChr5.NdCChr5.g23959.t1
At5g07690-At2R-MYB029	glucosinolates, camalexin	NdCChr5.NdCChr5.g24121.t1
At5g07700-At2R-MYB076	glucosinolates, camalexin	NdCChr5.NdCChr5.g24122.t1
At5g10280-At2R-MYB092	root development	NdCChr5.NdCChr5.g24345.t1
At5g11050-At2R-MYB064	embryogenesis, seed maturation	NdCChr5.NdCChr5.g24419.t1
At5g12870-At2R-MYB046	SCW, lignin	NdCChr5.NdCChr5.g24567.t1
At5g14340-At2R-MYB040	stamen/anther development, phenylpropanoid, SCW	NdCChr5.NdCChr5.g24710.t1
At5g14750-At2R-MYB066	development of trichome, roothair, floral organ	NdCChr5.NdCChr5.g24749.t1
At5g15310-At2R-MYB016	trichome branching, petal morphogenesis	NdCChr5.NdCChr5.g24804.t1
At5g16600-At2R-MYB043	SCW, lignin	NdCChr5.NdCChr5.g24932.t1
At5g16770-At2R-MYB009	suberin	NdCChr5.NdCChr5.g24948.t1
At5g17800-At2R-MYB056	cell wall, lignin, seed oil, axillary meristem	NdCChr5.NdCChr5.g25051.t1
At5g23000-At2R-MYB037	axillary meristem, root growth	NdCChr5.NdCChr5.g25508.t1
At5g26660-At2R-MYB086	mucillage, lignin, stomatal closure	NdCChr5.NdCChr5.g25885.t1
At5g35550-At2R-MYB123	proanthocyanidins	NdCChr5.NdCChr5.g26719.t1
At5g39700-At2R-MYB089	cell wall, lignin, seed oil, axillary meristem	NdCChr5.NdCChr5.g27189.t1
At5g40330-At2R-MYB023	development of trichome, roothair, floral organ	NdCChr5.NdCChr5.g27263.t1
At5g40350-At2R-MYB024	stamen development	NdCChr5.NdCChr5.g27265.t1
At5g40360-At2R-MYB115	embryogenesis, seed maturation	NdCChr5.NdCChr5.g27267.t1
At5g40430-At2R-MYB022	embryogenesis, seed maturation	NdCChr5.NdCChr5.g27275.t1
At5g49330-At2R-MYB111	flavonol, phlobaphene	NdCChr5.NdCChr5.g28237.t1
At5g49620-At2R-MYB078	defense, stress response	NdCChr5.NdCChr5.g28266.t1
At5g52260-At2R-MYB019	photomorphogenesis	NdCChr5.NdCChr5.g28529.t1
At5g52600-At2R-MYB082	development of trichome, roothair, floral organ	NdCChr5.NdCChr5.g28564.t1
At5g54230-At2R-MYB049	defense, stress response	NdCChr5.NdCChr5.g28741.t1
At5g55020-At2R-MYB120	anther development, stress response	NdCChr5.NdCChr5.g28820.t1
At5g56110-At2R-MYB080	anther, tapetum development	NdCChr5.NdCChr5.g28935.t1
At5g57620-At2R-MYB036	axillary meristem, root growth	NdCChr5.NdCChr5.g29094.t1
At5g58850-At2R-MYB119	embryogenesis, seed maturation	NdCChr5.NdCChr5.g29226.t1
At5g59780-At2R-MYB059	cell cycle regulation	NdCChr5.NdCChr5.g29317.t1
At5g60890-At2R-MYB034	glucosinolates, camalexin	NdCChr5.NdCChr5.g29427.t1
At5g61420-At2R-MYB028	glucosinolates, camalexin	NdCChr5.NdCChr5.g29480.t1
At5g62320-At2R-MYB099	stamen/anther development, phenylpropanoid, SCW	NdCChr5.NdCChr5.g29568.t1
At5g62470-At2R-MYB096	defense, stress response	NdCChr5.NdCChr5.g29582.t1
At5g65230-At2R-MYB053	root development	NdCChr5.NdCChr5.g29867.t1
At5g65790-At2R-MYB068	axillary meristem, root growth	NdCChr5.NdCChr5.g29928.t1
At5g67300-At2R-MYB044	stress response, hormone signaling	NdCChr5.NdCChr5.g30089.t1
