# Supplementary material for: Automatic identification and annotation of MYB gene family members in plants
Source: BMC Genomics. 2022 Mar 19;23:220. doi: 10.1186/s12864-022-08452-5 (PMC8933966; doi:10.1186/s12864-022-08452-5)
Supplement: Supplementary file 3 — Additional file 3. data sets were screened for MYBs with the presented workflow. The number of sequences in the individual data sets and the run time of the analysis are given in the table. [file 12864_2022_8452_MOESM3_ESM.txt]

Species	NumberOfSequences	RunTimeInSeconds
Acoerulea_322_v3.1	43550	498
Acomosus_321_v3	27024	334
Ahalleri_264_v1.1	26911	455
Ahypochondriacus_459_v2.1	23879	284
Ahypogaea_530_v1.0	84714	677
Alinifolium_472_v1.1	55072	632
Alyrata_384_v2.1	33132	502
Aoccidentale_449_v0.9	82170	657
Aofficinalis_498_V1.1	27395	320
Athaliana_447_Araport11	48455	532
Atrichopoda_291_v1.0	26846	291
Bbraunii_502_v2.1	23685	234
Bdistachyon_556_v3.2	56847	452
Bhybridum_463_v1.1	80980	562
Boleraceacapitata_446_v1.0	35400	379
BrapaFPsc_277_v1.3	43370	610
Bstacei_316_v1.1	36357	389
Bstricta_278_v1.2	29812	384
Bsylvaticum_490_v1.1	50263	426
Bvulgaris_548_EL10_1.0	24255	296
Camplexicaulis_470_v1.1	51146	509
Carietinum_492_v1.0	28269	339
Ccitriodora_507_v2.1	45651	464
Cclementina_182_v1.0	33929	366
Cgrandiflora_266_v1.1	26561	429
Chispanica_488_v1.1	48686	552
Ckanehirae_531_v3	27899	391
Cmaritima_481_v1.1	60116	636
Cpapaya_113_ASGPBv0.4	27775	318
CpurpureusGG1_539_v1.1	39339	301
CpurpureusR40_538_v1.1	40806	313
Cquinoa_392_v1.0	44776	405
Creinhardtii_281_v5.6	19526	274
Crubella_474_v1.1	29547	494
Csativus_122_cds.fa	30364	358
Csinensis_154_v1.1	46147	388
Cviolacea_484_v1.1	28657	349
Czofingiensis_461_v5.2.3.2	15369	235
Dalata_550_v2.1	38603	383
Dcarota_388_v2.0	32118	432
Dsalina_325_v1.0	18801	232
Dsophioides_482_v1.1	30008	460
Dstrictus_489_v1.1	31464	460
Egrandis_297_v2.0	46280	426
Esalsugineum_173_v1.0	29284	446
Esyriacum_483_v1.1	33503	504
Evesicaria_487_v1.1	86977	980
Fvesca_501_v2.0.a2	50732	576
Gbarbadense_526_v1.1	108363	857
Gdarwinii_529_v1.1	97407	808
Ghirsutum_527_v2.1	107216	845
GmaxLee_510_v1.1	71358	657
Gmax_189_cds.fa	73320	668
Gmustelinum_524_v1.1	106542	863
Graimondii_221_v2.1	77267	582
Gsoja_509_v1.1	62102	629
Gtomentosum_525_v1.1	112770	858
Hannuus_494_r1.2	52243	581
Hvulgare_462_r1	248180	1518
Iamara_485_v1.1	68121	751
Itinctoria_475_v1.1	116152	1082
Kfedtschenkoi_382_v1.1	45190	563
Klaxiflora_309_v1.1	69177	794
Lannua_476_v1.1	43120	652
Lsativa_467_v5	62656	533
Lsativum_478_v1.1	56316	631
Lusitatissimum_200_v1.0	43484	532
Macuminata_304_v1	36528	692
Mdomestica_491_v1.1	45116	470
Mesculenta_520_v7.1	66486	690
MguttatusNONTOL_553_v4.0	34838	454
MguttatusTOL_551_v5.0	33791	441
Mguttatus_256_v2.0	33573	527
Mmaritima_477_v1.1	32169	625
Mperfoliatum_471_v1.1	29420	398
Mpolymorpha_320_v3.1	24674	288
MpusillaCCMP1545_228_v3.0	10660	220
MpusillaRCC299_229_v3.0	10103	223
Msinensis_497_v7.1	89486	603
Mtruncatula_285_Mt4.0v1	62319	661
Oeuropaea_451_v1.0	50684	467
Olucimarinus_231_v2.0	7796	215
OsativaKitaake_499_v3.1	48494	422
Osativa_204_v7.0	49061	406
Othomaeum_386_v1.0	28437	337
PdeltoidesWV94_445_v2.1	57249	522
Phallii_495_v3.1	44192	407
Ppatens_318_v3.3	87533	463
Ppersica_298_v2.1	47089	452
PtrichocarpaStettler14_532_v1.1	52014	511
Ptrichocarpa_533_v4.1	52400	510
Pumbilicalis_456_v1.5	13360	221
Pvirgatum_516_v5.1	129942	758
PvulgarisUI111_534_v1.1	36018	435
Pvulgaris_442_v2.1	36995	420
Rcommunis_119_v0.1	31221	346
Rislandica_473_v1.1	32703	465
Salba_480_v1.1	52762	570
Sbicolor_454_v3.1.1	47121	421
Sfallax_522_v1.1	45611	363
Sitalica_312_v2.2	43001	403
Slycopersicum_514_ITAG3.2	35768	382
Smagellanicum_521_v1.1	46801	344
Smoellendorffii_91_v1.0	22285	256
Spinnata_486_v1.1	57652	381
Spolyrhiza_290_v2	19623	272
SpurpureaFishCreek_518_v3.1	46943	454
Spurpurea_519_v5.1	57462	479
Stuberosum_448_v4.03	56215	397
Sviridis_500_v2.1	52459	390
Taestivum_296_v2.2	293053	1008
Tarvense_479_v1.1	40662	453
Tcacao_523_v2.1	39991	383
Tintermedium_503_v2.1	206258	1204
Tpratense_385_v2	41297	366
Vcarteri_317_v2.1	16075	234
Vunguiculata_540_v1.2	54484	468
Vvinifera_457_v2.1	55564	406
Zmarina_324_v2.2	20450	280
ZmaysPH207_443_v1.1	40557	357
Zmays_284_Ensembl-18	88760	434
